# Supplementary material for: An inter-species computational analysis of vibrotactile sensitivity in Pacinian and Herbst corpuscles
Source: R Soc Open Sci. 2020 Apr 29;7(4):191439. doi: 10.1098/rsos.191439 (PMC7211856; doi:10.1098/rsos.191439)
Supplement: Animal tuning curve data [file rsos191439supp1.xlsx]

## Sheet: Cat
Frequency (Hz)	Amplitude (um)
15	710
16	170
17	100
18	68
19	52
20	42
21	35
22	31
23	26
24	24.1
25	22.1
26	20.2
27	18.8
28	17.8
29	16.9
30	15.9
31	15
32	13.9
33	13.3
34	12.4
35	12.3
36	11.9
37	11.5
38	10.8
39	10.76
40	10.68
41	10.22
42	10.02
43	9.84
44	9.68
45	9.62
46	9.62
47	9.58
48	9.42
49	9.78
50	9.86
52	10.146
54	10.4
56	10.7
58	11
60	11.3
62	11.85
64	12.05
66	12.35
68	12.6
70	12.9
80	14.6
90	16.3
100	17.9
110	20.1
120	21.8
130	24.5
140	26.9
150	29.6
160	31.8
170	34.6
200	43.8
240	54
300	63
350	77
400	90
500	101
600	113
700	124
800	143
900	159
1000	177

## Sheet: Crocodile
Frequency (Hz)	Amplitude (um)
8	1.4
11	1.4
20	1.3
30	1.24
35	1.22
38	1.2
40	1.19
41	1.19
42	1.19
43	1.09
44	1.19
45	1.2
50	1.35
60	1.6
66	1.75
80	2.05
100	2.4
120	2.7
205	5.5

## Sheet: Dog
Frequency (Hz)	Amplitude (um)
5	11
7	6
8	5
9	3.99
10	3.75
11	3.59
12	3.48
13	3.41
14	3.4
15	3.35
16	3.3
17	3.3
18	3.26
19	3.25
20	3.23
21	3.23
22	3.23
23	3.24
24	3.26
25	3.27
26	3.27
35	3.25
40	3.2
45	3.25
50	3.55
60	4.3
80	5.55
90	6.1
100	6.55
200	14

## Sheet: Elephant
Frequency (Hz)	Amplitude (um)
20	74
30	28
40	18.2
45	16.3
46	16.05
47	16
48	15.9
49	16
50	16.05
52	16.25
54	16.45
56	16.65
58	16.9
60	15.8
70	18.35
80	19.55
82	19.85
90	21
100	23
125	27
150	33
200	57

## Sheet: Emu
Frequency	Amplitude (um)
5	160
10	5.4
11	4.9
13	4.21
15	3.9
20	3.59
25	3.6
30	3.59
35	3.58
36	3.567
37	3.564
38	3.564
39	3.564
40	3.563
41	3.568
42	3.575
43	3.584
50	4
60	5
70	5.8
78	6.4
90	7.1
100	7.7
110	8.2
125	8.9
150	10.2
200	16

## Sheet: Frog
Frequency (Hz)	Amplitude (um)
9	11
12	5.9
14	4.9
15	4.6
18	4.1
20	3.85
24	3.69
25	3.68
26	3.67
28	3.65
29	3.63
30	3.56
31	3.58
32	3.58
34	3.59
35	3.59
40	3.58
45	3.67
50	4.05
60	5.1
70	5.9
80	6.6
90	7.3
100	7.9
110	8.5
125	9.3
200	16

## Sheet: Goose
Frequency (Hz)	Amplitude (um)
11	1.01
12	0.97
13	0.96
15	1.01
20	0.92
25	0.97
28	0.97
29	0.9
30	0.9
31	0.94
35	0.94
40	0.92
50	1.01
60	1.14
70	1.4
80	1.56
90	1.7
100	1.71

## Sheet: Human
Frequency (Hz)	Amplitude (um)
10	2041.5
11	1250
12	950
13	900
14	950
15	786
20	300
22	214
23	180
24	160
25	139
26	131
70	43.8
72	42
74	40
76	39
78	37
80	36
82	35
84	34
86	33
88	31.5
90	31.2
92	31
94	29.5
96	29
98	29.3
100	28.6
105	27.8
110	27.1
115	26.6
120	26.2
125	25.8
130	25.8
135	25.7
137.5	25.69
140	25.7
145	25.8
150	25.8
155	26
160	26.1
165	26.4
170	26.7
175	27.1
180	27.4
185	27.5
190	28.4
195	28.9
200	29.3
205	29.6
210	30.2
215	30.8
220	31.6
225	32.3
230	32.5
235	33.1
240	34.3
250	36.2
255	37.8
260	39.1
270	38.4
280	40.8
620	77
1000	130

## Sheet: Kangaroo
Frequency (Hz)	Amplitude (um)
15	15
20	6.9
25	5.1
30	4.31
35	3.94
38	3.81
40	3.75
41	3.73
42	3.72
43	3.71
44	3.71
45	3.73
48	3.89
50	4.1
60	5.03
70	5.9
80	6.7
90	7.45
100	8.15
110	8.85
125	9.75
150	11.5
175	13.5
200	17.5

## Sheet: Mole
Frequency (Hz)	Amplitude (um)
10	32
11	17
12	12.5
15	8.6
20	7.21
25	7.03
30	6.96
35	6.86
39	6.81
40	6.8
41	6.8
42	6.81
46	7
50	7.56
60	9.25
70	10.75
80	12
100	14.2
155	20
200	29

[truncated: 8 more sheets: Monkey, Mouse, Ostrich, Porpoise, Rat, Rooster, Snake, Whale]
